# Supplementary material for: Detection of a novel astrovirus from a black-naped monarch (Hypothymis azurea) in Cambodia
Source: Virol J. 2015 Nov 4;12:182. doi: 10.1186/s12985-015-0413-2 (PMC4634723; doi:10.1186/s12985-015-0413-2)
Supplement: Additional file 2: Table S1. — List of sequences used for phylogenetic tree. (XLSX 46 kb) [file 12985_2015_413_MOESM2_ESM.xlsx]

## Sheet: Supplementary table 1 - List of
Accession Number	Common name	Species
AF260508	Human	Homo sapiens
AY720891	Human	Homo sapiens
DQ028633	Human	Homo sapiens
ATVPOLY6A	Human	Homo sapiens
GQ914773	Pig	Sus sp.
GU980969	Feline	Felis catus
HM756270	Pig	Sus sp.
HQ916314	Bovine	Bos taurus
JN420351	Sealion	Zalophus californianus
FJ890355	Dolphin	Tursiops truncatus
AY179509	Mink	Mustela lutreola
FJ222451	Human	Homo sapiens
GQ502188	Human	Homo sapiens
FJ973620	Human	Homo sapiens
GQ502196	Human	Homo sapiens
GQ502193	Human	Homo sapiens
Y15937	Sheep	Ovis aries
FJ571065	Bat	Taphozous melanopogon
HM450381	Rat	Rattus norvegicus
HQ668143	Minke whale	Balaenoptera acutorostrata
EU847144	Bat	Miniopterus magnater
JX985719	Eurasian widgeon	Anas penelope
JX985709	Eurasian widgeon	Anas penelope
JX985720	Avian	Unknown
JX985682	Northern shoveler	Anas clypeata
JX985718	Northern shoveler	Anas clypeata
JX985687	Avian	Unknown
JX985705	Northern pintail	Anas acuta
JX985692	Avian	Unknown
JX985697	Northern pintail	Anas acuta
JX985711	Northern pintail	Anas acuta
JX985716	Avian	Unknown
JX985715	Northern pintail	Anas acuta
JX985714	Northern pintail	Anas acuta
JX985703	Avian	Unknown
JX985677	Eurasian teal	Anas crecca
JX985679	Eurasian teal	Anas crecca
JX985680	Eurasian teal	Anas crecca
JX985704	Northern pintail	Anas acuta
JX985710	Northern pintail	Anas acuta
JX985712	Avian	Unknown
JX985700	Northern pintail	Anas acuta
AvAstv	Black-naped monarch	Hypothymis azurea
AvAstv	Black-naped monarch	Hypothymis azurea
JX985721	Northern pintail	Anas acuta
JX985702	Northern pintail	Anas acuta
FJ434664	Duck	Unknown
JX985693	Eurasian widgeon	Anas penelope
JX985713	Eurasian widgeon	Anas penelope
JX985708	Eurasian widgeon	Anas penelope
JX985698	Avian	Unknown
FJ919227	Duck	Unknown
EU669003	Duck	Unknown
JX985706	Avian	Unknown
JX985694	Northern shoveler	Anas clypeata
JX985699	Avian	Unknown
JX985683	Northern shoveler	Anas clypeata
JX985685	Eurasian teal	Anas crecca
Y15936	Turkey	Meleagris sp.
JX985653	Chicken	Gallus gallus (domesticus)
JX985660	Chicken	Gallus gallus (domesticus)
JX985659	Chicken	Gallus gallus (domesticus)
JX985673	Lesser whistling-duck	Dendrocygna javanica
JX985722	Eurasian teal	Anas crecca
JX985688	Eurasian widgeon	Anas penelope
JX985695	Avian	Unknown
EU668999	Chicken	Gallus gallus (domesticus)
EU668998	Chicken	Gallus gallus (domesticus)
JX985686	Avian	Unknown
JX985669	Chicken	Gallus gallus (domesticus)
JX985654	Chicken	Gallus gallus (domesticus)
EU669001	Chicken	Gallus gallus (domesticus)
JX985725	Chicken	Gallus gallus (domesticus)
JX985727	Chicken	Gallus gallus (domesticus)
JX985707	Northern shoveler	Anas clypeata
JF414802	Chicken	Gallus gallus (domesticus)
JQ307838	Guineafowl	Numida meleagris
DQ066581	Turkey	Meleagris sp.
JQ307835	Guineafowl	Numida meleagris
JQ307841	Guineafowl	Numida meleagris
EU669004	Duck	Unknown
JX985717	Eurasian widgeon	Anas penelope
JX985723	Eurasian widgeon	Anas penelope
JX985696	Avian	Unknown
JX985701	Northern pintail	Anas acuta
JX985681	Eurasian teal	Anas crecca
JX985678	Avian	Unknown
JX985690	Common greenshank	Tringa nebularia
JX985691	Avian	Unknown
JX985689	Black-faced spoonbill	Platalea minor
JX985675	Pond Heron	Ardeola sp.
EU669002	Chicken	Gallus gallus (domesticus)
JX985662	Chicken	Gallus gallus (domesticus)
HQ188699	Chicken	Gallus gallus (domesticus)
JX985658	Chicken	Gallus gallus (domesticus)
JX985730	Chicken	Gallus gallus (domesticus)
JX985726	Chicken	Gallus gallus (domesticus)
JX985728	Chicken	Gallus gallus (domesticus)
JX985684	Eurasian teal	Anas crecca
HM029238	Chicken	Gallus gallus (domesticus)
FR727148	Pigeon	Columba sp.
FR727149	Wood pigeon	Columba palumbus
JX985672	Rock dove	Columba livia
JX985671	Spotted dove	Spilopelia chinensis
JX985670	Rock dove	Columba livia
JX985674	Pond Heron	Ardeola sp.
JX985676	Pond Heron	Ardeola sp.
