# Supplementary material for: Detection of a novel astrovirus from a black-naped monarch (Hypothymis azurea) in Cambodia
Source: Virol J. 2015 Nov 4;12:182. doi: 10.1186/s12985-015-0413-2 (PMC4634723; doi:10.1186/s12985-015-0413-2)
Supplement: Additional file 3: Table S2. — Pairwise distance between avastrovirus groups. (XLSX 8 kb) [file 12985_2015_413_MOESM3_ESM.xlsx]

## Sheet: Sheet1
Table 2.	Pairwise distance between avastrovirus groups
	AvAst1	AvAst2	AvAst3	Passerine	Within
AvAst1					0.692
AvAst2	0.577				0.729
AvAst3	0.527	0.517			0.776
Passerine	0.588	0.579	0.579		0.9925
